# Supplementary material for: Volume kinetic evaluation of fluid turnover after oral intake of tap water, lemonade and saline in volunteers
Source: BMC Sports Sci Med Rehabil. 2016 Jul 28;8:22. doi: 10.1186/s13102-016-0045-x (PMC4964063; doi:10.1186/s13102-016-0045-x)
Supplement: Additional file 1: — Complete laboratory results. (XLS 48 kb) [file 13102_2016_45_MOESM1_ESM.xls]

## Sheet: Suger
			I	II	III	IV	V	VI	VII	VIII	IX	X
			M	F	F	F	M	M	M	M	M	M
Time
0									142	143	154	139
0		B-Hb	144	126	118	113	155	134	142	143	155	139
5		B-Hb	144	126	117	112	151	136	141	141	154	138
10		B-Hb	145	125	117	111	151	133	143	141	152	137
15		B-Hb	144	124	114	111	150	132	143	140	151	137
20		B-Hb	134	122	115	111	149	131	143	141	151	132
30		B-Hb	141	122	111	109	150	132	143	138	150	136
45		B-Hb	140	120	112	109	149	133	140	140	152	136
60		B-Hb	141	121	105	112	150	132	140	137	153	138
90		B-Hb	141	125	117	113	150	134	141	143	157	139
120		B-Hb	142	127	123	113	152	134	142	144	156	139
0		S-Na	140	135	140	140	139	142	140	142	141	138
5		S-Na	139	135	140	139	141	142	141	142	140	139
10		S-Na	138	140	140	139	139	139	140	141	139	138
15		S-Na	138	134	138	138	140	142	140	141	139	138
20		S-Na	139	134	138	139	139	141	140	140	138	137
30		S-Na	139	134	140	139	138	140	139	140	138	136
45		S-Na	137	134	138	138	138	138	138	141	140	137
60		S-Na	138	136	139	139	141	142	138	142	140	138
90		S-Na	139	140	140	139	141	140	140	141	141	138
120		S-Na		140	140	139	141	140	139	140	140	137
0		B-Glc	5.2	4.9	4.8	5.3	6.1	5.8	5.1	5.9	4.8	5.2
5		B-Glc	5.2	5	5.6	5.8	6.3	6.4	5.2	7.2	5.9	5.4
10		B-Glc	5.3	6.4	6.4	7.1	7.4	7.5	6.5	8.4	6.8	6
15		B-Glc	5.6	7.8	7.2	8.4	8.1	8.1	7.7	9.1	7.4	6.5
20		B-Glc	6.1	8.9	7.6	8.3	8.6	8.7	8.3	9.4	8.1	7.2
30		B-Glc	7.4	9.2	5.1	8.4	9.2	8.5	9.4	9.5	8	7.9
45		B-Glc	7.4	8.8	5.6	6.4	8.9	7	9.5	7.2	7.1	6.6
60		B-Glc	6.6	7.1	4.4	5.5	7.3	6	7.8	4.6	5.4	5
90		B-Glc	5.8	5.6	4.5	4.8	5.3	5.2	6.2	5.5	4.6	4.8
120		B-Glc	5.2	4.5	4.4	4.6	5.1	5.5	5.5	5.6	4.7	5.1
0		S-K	3.9	3.4	3.8	3.8	3.7	3.5	3.5	3.8	3.9	3.7
5		S-K	4	3.5	3.7	3.8	3.6	3.6	3.6	3.9	3.8	3.7
10		S-K	4.1	3.5	3.6	3.8	3.6	3.2	3.5	3.9	3.8	3.6
15		S-K	4	3.4	3.7	3.7	3.6	3.1	3.5	4	3.7	3.6
20		S-K	3.9	3.3	3.6	3.7	3.6	2.9	3.5	3.8	3.7	3.6
30		S-K	4	3.2	3.6	3.6	3.5	3	3.4	3.8	3.7	3.5
45		S-K	4	3.1	3.6	3.8	3.6	3.3	3.4	3.8	3.8	3.6
60		S-K	3.8	3.2	3.6	3.8	3.6	3.2	3.3	3.9	3.9	3.9
90		S-K	4	3.4	3.7	3.9	3.9	3.5	3.3	3.9	4	3.9
120		S-K	4	3.5	3.7	4.2	3.8	3.4	3.6	4	4.1	4
0 - 120		Diures	550	800	900	700	580		275	550	400	350
0		Hct	0.42	0.36	0.35	0.34	0.44	0.4	0.42	0.425	0.47	0.415

## Sheet: NaCl
			I	II	III	IV	V	VI	VII	VIII	IX	X
			M	F	F	F	M	M	M	M	M	M
Time
0			141						155	138	149	138
0		B-Hb	141	132	118	111	152	138	155	138	148	139
5		B-Hb	141	130	114	112	152	137	155	138	148	137
10		B-Hb	141	129	119	111	150	137	156	137	148	137
15		B-Hb	141	128	117	110	148	137	151	136	146	137
20		B-Hb	139	128	117	109	149	133	152	135	147	136
30		B-Hb	136	127	118	109	149	134	151	134	133	135
45		B-Hb	137	126	117	108	148	133	151	135	145	135
60		B-Hb	137	126	116	107	150	133	149	136	148	135
90		B-Hb	136	127	118	110	147	132	147	134	147	136
120		B-Hb	136	126	118	110	148	134	147	136	147	137
0		S-Na	139	140	137	142	142	141	141	141	142	140
5		S-Na	141	140	138	141	142	142	142	140	143	139
10		S-Na	139	139	138	141	142	142	142	140	143	139
15		S-Na	141	140	138	140	142	140	141	141	143	140
20		S-Na	142	140	138	141	142	140	140	141	142	138
30		S-Na	141	140	137	140	142	142	141	141	143	138
45		S-Na	138	141	138	140	142	140	142	141	141	138
60		S-Na	138	141	137	140	141	140	140	141	140	139
90		S-Na	141	140	138	141	138	141	140	140	142	139
120		S-Na	139	140	138	140	137	140	141	140	142	139
0		B-Glc		5.3	5.8	4.6	6.1	5.7	4.9	5.7	5	5.6
5		B-Glc		5.2	4.9	5.1	6.3	5.8	4.9	5.8	4.9	5.6
10		B-Glc	5.5	5.2	5	5	6.6	6	5	5.9	5	5.5
15		B-Glc	5.5	5.2	5.2	5.1	6.5	6	5.1	5.7	5.1	5.5
20		B-Glc	5.5	5.1	5.4	4.8	6.3	6.1	5.1	5.6	4.9	5.4
30		B-Glc	5.4	5.2	5.3	5.1	6.1	5.8	5	5.5	4.8	5.4
45		B-Glc	5.4	5.4	4.8	5.3	6	5.7	4.9	5.5	4.9	5.4
60		B-Glc	5.3	5.3	5.2	5.1	5.6	5.7	5.1	5.5	5	5.4
90		B-Glc	5.4	5.3	5.1	5.2	6	5.7	4.9	5.9	4.9	5.3
120		B-Glc	5.4		5.1	5.2	5.8	5.8	4.8	5.8	5	5.4
0		S-K	4	3.8	3.7	3.2	3.7	3.7	3.4	3.7	3.9	3.7
5		S-K	4	3.9	3.7	3.5	3.8	3.8	3.6	3.6	3.8	3.8
10		S-K	4	3.7	3.7	3.5	3.6	3.8	3.6	3.6	3.9	3.8
15		S-K	4.1	3.7	3.6	3.4	3.6	3.6	3.6	3.6	3.9	3.8
20		S-K	4.1	3.7	3.6	3.4	3.6	3.7	3.5	3.6	3.8	3.8
30		S-K	4.2	3.7	3.6	3.5	3.7	3.7	3.5	3.7	4	3.8
45		S-K	4.1	3.8	3.8	3.4	3.7	3.9	3.6	4.1	4.2	3.9
60		S-K	4.3	3.8	4.5	3.5	3.7	4	3.6	4	4.1	4.1
90		S-K	4.2	3.9	3.8	3.6	3.8	4	3.7	3.9	4.2	4.2
120		S-K	4.3	3.9	3.9	3.7	3.7	3.9	3.7	3.9	4.3	4.2
0 - 120		Diures	185	100	500	200	300		100	475	280	250
0		Hct	0.4	0.38	0.36	0.34	0.44	0.405	0.445	0.405	0.44	0.41

## Sheet: Water
			I	II	III	IV	V	VI	VII	VIII	IX	X
			M	F	F	F	M	M	M	M	M	M
Time
0						119			143	142	149	153
0		B-Hb	139	132	125	119	150	136	143	143	149	152
5		B-Hb	140	131	126	121	151	138	143	141	148	151
10		B-Hb	139	134	124	119	150	137	136	128	149	153
15		B-Hb	138	132	123	117	149	136	141	139	148	148
20		B-Hb	138	131	121	116	148	137	130	140	147	151
30		B-Hb	133	130	121	117	147	138	140	139	148	151
45		B-Hb	137	131	122	117	148	140	141	140	149	148
60		B-Hb	125	131	123	118	147	140	142	141	149	154
90		B-Hb	137	129	124	120	148	139	142	142	150	155
120		B-Hb	140	129	125	121	147	141	142	142	149	155
0		S-Na	139	140	139	140	144	143	140	141	140	139
5		S-Na	141	140	140	139	144	142	140	140	140	139
10		S-Na	140	140	138	137	142	141	138	139	140	139
15		S-Na	139	139	140	137	144	141	138	138	140	137
20		S-Na	140	139	139	136	142	141	137	138	139	138
30		S-Na	139	139	137	138	142	141	138	139	139	137
45		S-Na	139	138	135	138	141	140	139	140	139	137
60		S-Na	139	139	137	138	142	141	138	140	139	138
90		S-Na	140	140	139	140	143	141	140	140	140	138
120		S-Na	138	141	138	141	142	140	140	142	140	138
0		B-Glc	5.3	5.1	6.3	5.4	5.5	5.8	5.3	5.6	4.9	5.4
5		B-Glc	5.4	5.1	6	5.5	5.4	5.8	5.3	5.6	4.9	5.4
10		B-Glc	5.5	5	5.8	5.5	5.4	5.8	5.3	5.6	4.8	5.4
15		B-Glc	5.4	5.1	5.5	5.6	5.5	5.7	5.3	5.6	4.9	5.2
20		B-Glc	5.4	5	5.4	5.7	5.4	5.7	5.2	5.5	4.8	5.2
30		B-Glc	5.6	5	5	5.4	5.3	5.6	5.3	5.4	4.8	5.3
45		B-Glc	5.5	5.1	5.6	5.5	5.4	5.4	5.3	5.6	4.7	5.1
60		B-Glc	5.5	5.1	6.2	5.6	5.4	5.4	5.4	5.7	4.8	5.1
90		B-Glc	5.4	5.1	5.8	5.5	5.3	5.4	5.2	5.7	5	5.2
120		B-Glc	5.4	5.3	5.4	5.6	5.3	5.5	5.1	5.7	4.8	5.3
0		S-K	4	3.5	3.7	3.7	3.8	3.7	3.6	3.7	4.2	3.6
5		S-K	4	3.5	3.8	3.8	3.7	4	3.6	3.7	4.2	3.7
10		S-K	4.1	3.5	3.8	3.8	3.8	4.1	3.6	3.8	4.2	3.8
15		S-K	4.2	3.7	3.6	3.9	3.9	4	3.7	3.8	4.2	3.7
20		S-K	4.2	3.5	3.7	3.9	3.7	4	3.6	3.8	4.3	3.8
30		S-K	4.1	3.5	3.6	3.8	3.8	3.9	3.6	3.7	4.3	3.9
45		S-K	4	3.5	3.65	3.8	3.7	3.9	3.6	3.7	4.3	3.9
60		S-K	4	3.6	3.7	3.9	3.7	4	3.7	3.7	4.4	4
90		S-K	4.2	3.6	3.7	3.4	3.8	4.1	3.6	3.8	4.2	4
120		S-K	4.2	3.8	3.9	3.5	3.7	4.1	3.6	3.2	4.3	4
0 - 120		Diures	420	650	750	650	180		325	650		620
0		Hct	0.41	0.38	0.39	0.33	0.43	0.42	0.42	0.42	0.44	0.45
